# Supplementary material for: Correlation of Faecal Egg Counts with Clinical Parameters and Agreement between Different Raters Assessing FAMACHA©, BCS and Dag Score in Austrian Dairy Sheep
Source: Animals (Basel). 2023 Oct 13;13(20):3206. doi: 10.3390/ani13203206 (PMC10603707; doi:10.3390/ani13203206)
Supplement: Supplementary file 1 [file animals-13-03206-s001.zip]

Archive with 1 entries (1 files):
- animals-2640402-supplementary.pdf
